# Supplementary material for: Cancer-Related Psychological Distress over the Past Decade: A Bibliometric Analysis of Research Trends, Hotspots, and Emerging Areas
Source: Healthcare (Basel). 2026 Jul 20;14(14):2195. doi: 10.3390/healthcare14142195 (PMC13409850; doi:10.3390/healthcare14142195)
Supplement: Supplementary file 1 [file healthcare-14-02195-s001.zip]

Archive with 1 entries (1 files):
- healthcare-4319960-supplementary.pdf
